# Supplementary material for: Metabolic rewiring during bone development underlies tRNA m7G–associated primordial dwarfism
Source: J Clin Invest. 2024 Sep 10;134(20):e177220. doi: 10.1172/JCI177220 (PMC11473147; doi:10.1172/JCI177220)
Supplement: Supplemental table 4 [file jci-134-177220-s149.xlsx]

## Sheet: Sheet1
GeneID	gene_name	WT1	WT2	KO1	KO2	WT1.RPF	WT2.RPF	KO1.RPF	KO2.RPF	log2FoldChange	pvalue	padj	log(padj)	input1	input2	logInputFC	diffExp	TE.WT1.RPF.WT1	TE.WT2.RPF.WT2	TE.KO1.RPF.KO1	TE.KO2.RPF.KO2	TE_A1	TE_A2	logTEfc	diffTE
ENSMUSG00000028776	Tinagl1	68.3746	53.861	131.139	110.958	52.8807	16.5546	294.056	476.242	2.11389	0.000441807	0.0325801	1.48705	61.1178	121.049	0.985924	Up	0.773397	0.307357	2.24232	4.29208	0.54	3.267	2.59694	Up
ENSMUSG00000045294	Insig1	221.149	224.708	185.541	183.911	105.761	82.7728	284.924	559.223	2.34172	1.54e-05	0.00354183	2.45077	222.929	184.726	-0.271194	Non	0.478236	0.368357	1.53564	3.04072	0.423	2.288	2.43536	Up
ENSMUSG00000030268	Bcat1	139.313	151.888	461.53	404.08	35.2538	16.5546	452.956	310.279	2.04465	0.000198552	0.0189801	1.7217	145.601	432.805	1.5717	Up	0.253054	0.108992	0.981422	0.767863	0.181	0.875	2.27329	Up
ENSMUSG00000036099	Vezt	111.109	105.568	113.669	114.671	81.0837	33.1091	202.734	285.023	1.67426	8.29e-05	0.0118086	1.9278	108.338	114.17	0.0756435	Non	0.72977	0.313629	1.78355	2.48556	0.522	2.135	2.03211	Up
ENSMUSG00000041220	Elovl6	258.114	234.619	166.522	155.516	126.914	33.1091	169.859	238.121	1.58258	0.00091481	0.0493706	1.30653	246.366	161.019	-0.61357	Down	0.491696	0.141119	1.02003	1.53116	0.316	1.276	2.01363	Up
ENSMUSG00000022822	Abcc5	368.795	383.06	313.584	291.375	282.03	215.209	560.716	772.089	1.63552	2.89e-07	0.000131472	3.88117	375.928	302.479	-0.313617	Non	0.764734	0.561816	1.78809	2.64981	0.663	2.219	1.74283	Up
ENSMUSG00000024259	Slc25a46	154.056	153.181	151.706	166.656	31.7284	33.1091	96.8011	126.276	1.70427	0.000799576	0.0462024	1.33534	153.619	159.181	0.0513133	Non	0.205953	0.216144	0.638085	0.757706	0.211	0.698	1.72598	Up
ENSMUSG00000020256	Aldh1l2	310.463	413.222	1117.45	869.101	95.1852	115.882	1126.91	786.52	1.79842	0.000162711	0.0165879	1.78021	361.843	993.274	1.45683	Up	0.306591	0.280435	1.00847	0.904982	0.294	0.957	1.7027	Up
ENSMUSG00000023143	Nagpa	54.0586	53.2147	38.7004	39.9712	179.794	99.3273	288.577	364.397	1.45177	4.05e-05	0.00681883	2.16629	53.6367	39.3358	-0.447376	Non	3.32591	1.86654	7.45668	9.11649	2.596	8.287	1.67456	Up
ENSMUSG00000069808	Fam57a	31.1959	25.207	32.0661	34.5107	45.8299	49.6637	153.421	205.65	1.67694	0.000927868	0.0493706	1.30653	28.2014	33.2884	0.23925	Non	1.4691	1.97024	4.78451	5.95902	1.72	5.372	1.64305	Up
ENSMUSG00000074622	Mafb	191.662	166.538	96.1982	120.787	91.6598	66.2182	133.33	162.355	1.48194	0.000503311	0.03549	1.44989	179.1	108.493	-0.72317	Down	0.478236	0.397615	1.38599	1.34414	0.438	1.365	1.6399	Up
ENSMUSG00000040675	Mthfd1l	66.6652	68.9421	148.389	131.708	59.9314	49.6637	301.362	396.868	1.5228	0.00035837	0.0285389	1.54456	67.8037	140.048	1.04649	Up	0.898991	0.720367	2.0309	3.01323	0.81	2.522	1.63857	Up
ENSMUSG00000053317	Sec61b	112.604	122.588	145.293	148.745	81.0837	49.6637	272.139	238.121	1.46178	4.42e-05	0.0072807	2.13783	117.596	147.019	0.322162	Non	0.720076	0.405127	1.87304	1.60086	0.563	1.737	1.62539	Up
ENSMUSG00000039990	Edrf1	55.9817	55.1537	47.5463	44.1212	91.6598	115.882	206.387	299.455	1.62636	7.57e-05	0.0110611	1.9562	55.5677	45.8337	-0.277836	Non	1.63732	2.10107	4.34077	6.7871	1.869	5.564	1.57386	Up
ENSMUSG00000024824	Rad9a	32.2642	35.7637	37.8159	36.6949	59.9314	66.2182	222.825	180.395	1.61499	0.000139058	0.0159319	1.79773	34.014	37.2554	0.13132	Non	1.85752	1.85155	5.89237	4.91607	1.855	5.404	1.54261	Up
ENSMUSG00000047881	Rell1	151.706	152.104	114.774	153.551	95.1852	99.3273	206.387	288.631	1.51901	0.000579778	0.0380443	1.41971	151.905	134.163	-0.179186	Non	0.627432	0.653024	1.7982	1.87971	0.64	1.839	1.52278	Up
ENSMUSG00000028719	Cmpk1	198.286	192.823	216.722	209.03	21.1523	49.6637	93.1482	126.276	1.88004	0.000519432	0.03549	1.44989	195.554	212.876	0.122444	Non	0.106675	0.257561	0.429804	0.604106	0.182	0.517	1.50623	Up
ENSMUSG00000027820	Mme	758.744	713.12	296.777	256.864	4117.64	2681.84	2697.65	4358.33	1.45001	0.000884715	0.0486501	1.31292	735.932	276.821	-1.41062	Down	5.42692	3.76071	9.08981	16.9675	4.594	13.029	1.5039	Up
ENSMUSG00000035992	Fnip1	242.516	230.094	164.974	183.474	151.591	82.7728	224.652	259.768	1.24555	0.000109211	0.0140937	1.85098	236.305	174.224	-0.439705	Non	0.625077	0.359734	1.36174	1.41583	0.492	1.389	1.49732	Up
ENSMUSG00000021969	Zdhhc20	184.398	191.961	178.022	168.622	359.589	248.318	688.566	873.109	1.35345	2.95e-06	0.000952243	3.02125	188.179	173.322	-0.118654	Non	1.95007	1.29359	3.86787	5.17792	1.622	4.523	1.47951	Up
ENSMUSG00000040520	Manea	68.5882	61.617	76.5163	71.8608	112.812	132.436	445.65	335.534	1.56969	1.46e-05	0.00353743	2.45131	65.1026	74.1885	0.188481	Non	1.64477	2.14935	5.82425	4.66922	1.897	5.247	1.46777	Up
ENSMUSG00000027405	Nop56	222.431	224.924	462.857	395.562	91.6598	66.2182	471.22	349.965	1.33186	0.000625763	0.0393925	1.40459	223.677	429.21	0.940263	Up	0.412082	0.294403	1.01807	0.884729	0.353	0.951	1.42978	Up
ENSMUSG00000020585	Laptm4a	1224.55	1212.09	856.717	971.977	6444.39	5082.25	8679.22	14875.3	1.43968	0.000399276	0.0309159	1.50982	1218.32	914.347	-0.414076	Non	5.26268	4.19297	10.1308	15.3042	4.728	12.717	1.42746	Up
ENSMUSG00000046562	Unc119b	73.7163	68.7267	63.911	68.1476	59.9314	82.7728	155.247	202.042	1.54417	0.000190852	0.0185565	1.7315	71.2215	66.0293	-0.109206	Non	0.813001	1.20438	2.42911	2.96477	1.009	2.697	1.41843	Up
ENSMUSG00000006920	Ezh1	148.928	163.738	99.0731	96.9793	91.6598	66.2182	127.851	137.1	1.27358	0.000404715	0.0310268	1.50826	156.333	98.0262	-0.673382	Down	0.615463	0.404417	1.29047	1.4137	0.51	1.352	1.40653	Up
ENSMUSG00000029017	Pmpcb	164.099	155.12	140.427	148.745	148.066	215.209	421.907	447.378	1.56076	1.25e-08	9.71e-06	5.01278	159.609	144.586	-0.142614	Non	0.902297	1.38737	3.00445	3.00768	1.145	3.006	1.3925	Up
ENSMUSG00000000959	Oxa1l	160.253	142.409	107.477	102.877	176.269	132.436	286.75	266.984	1.26453	1.7e-05	0.00358476	2.44554	151.331	105.177	-0.52489	Non	1.09994	0.929975	2.66803	2.59518	1.015	2.632	1.37468	Up
ENSMUSG00000045679	Pqlc3	108.758	131.636	122.293	145.687	327.86	264.873	838.334	883.933	1.3114	9.24e-06	0.00255527	2.59256	120.197	133.99	0.156725	Non	3.01458	2.01216	6.85511	6.06733	2.513	6.461	1.36235	Up
ENSMUSG00000031349	Nsdhl	112.604	96.3035	73.6414	72.2976	74.033	82.7728	158.9	122.668	1.44522	0.000375274	0.029351	1.53238	104.454	72.9695	-0.517501	Non	0.657461	0.859499	2.15775	1.69671	0.758	1.927	1.34609	Up
ENSMUSG00000027111	Itga6	97.0064	97.5962	125.168	120.35	112.812	115.882	303.188	418.515	1.30616	0.00024864	0.0220233	1.65712	97.3013	122.759	0.335302	Non	1.16293	1.18736	2.42225	3.47747	1.175	2.95	1.32805	Up
ENSMUSG00000060519	Tor3a	186.748	141.331	99.7366	110.958	673.347	463.527	984.449	818.991	1.24078	0.000419903	0.0315661	1.50078	164.04	105.347	-0.63889	Down	3.60565	3.27972	9.87049	7.38107	3.443	8.626	1.32503	Up
ENSMUSG00000038280	Ostm1	74.3573	79.068	76.9586	92.3925	148.066	182.1	359.808	533.968	1.34664	0.000979324	0.0495615	1.30486	76.7127	84.6755	0.14248	Non	1.99128	2.30308	4.67534	5.77934	2.147	5.227	1.28366	Up
ENSMUSG00000029304	Spp1	1806.58	1470.62	1779.11	1711.55	4452.55	4684.94	11300.2	12591.5	1.29957	1.66e-10	2.57e-07	6.59007	1638.6	1745.33	0.0910369	Non	2.46463	3.18569	6.35156	7.35679	2.825	6.854	1.2787	Up
ENSMUSG00000030304	Ergic2	215.594	206.18	180.897	196.58	112.812	99.3273	213.693	245.337	1.19818	0.000146089	0.0159319	1.79773	210.887	188.738	-0.160082	Non	0.523263	0.48175	1.1813	1.24803	0.503	1.215	1.27233	Up
ENSMUSG00000021497	Txndc15	135.894	143.27	135.783	115.982	370.165	248.318	657.517	681.891	1.1327	3.29e-05	0.00606961	2.21684	139.582	125.883	-0.149038	Non	2.72391	1.73321	4.8424	5.87928	2.229	5.361	1.26611	Up
ENSMUSG00000032383	Ppib	1382.88	1200.02	1147.97	1122.91	1078.77	1191.93	2100.4	2716.74	1.28487	4.86e-07	0.000188238	3.72529	1291.45	1135.44	-0.185745	Non	0.780089	0.993253	1.82967	2.41938	0.887	2.125	1.26046	Up
ENSMUSG00000022174	Dad1	82.6905	85.3159	98.1885	109.866	631.043	463.527	1386.26	1872.5	1.19456	0.00021897	0.0204275	1.68978	84.0032	104.027	0.308447	Non	7.63138	5.43307	14.1184	17.0434	6.532	15.581	1.25419	Up
ENSMUSG00000028497	Hacd4	92.9467	90.702	50.4211	61.1581	116.337	115.882	164.379	162.355	1.21142	0.000643187	0.0401629	1.39617	91.8243	55.7896	-0.718879	Down	1.25166	1.27761	3.26013	2.65468	1.265	2.957	1.225	Up
ENSMUSG00000036959	Bcorl1	159.826	145.856	148.389	158.137	28.203	66.2182	124.198	93.8052	1.66214	0.000961509	0.0495615	1.30486	152.841	153.263	0.00398135	Non	0.176461	0.453998	0.836976	0.593188	0.315	0.715	1.18259	Up
ENSMUSG00000031298	Adgrg2	256.832	236.127	150.379	112.05	616.941	629.073	675.781	754.049	1.10777	0.000149814	0.0161113	1.79287	246.479	131.215	-0.909538	Down	2.40212	2.66413	4.49386	6.72955	2.533	5.612	1.14767	Up
ENSMUSG00000020664	Dld	330.121	301.837	269.797	286.351	430.096	297.982	701.351	696.323	0.999871	1.61e-05	0.00356059	2.44848	315.979	278.074	-0.184359	Non	1.30284	0.987227	2.59955	2.43171	1.145	2.516	1.13578	Up
ENSMUSG00000031266	Gla	35.2556	36.1946	28.7489	29.9238	306.708	215.209	432.865	497.889	0.984529	0.000853788	0.0482546	1.31646	35.7251	29.3363	-0.28425	Non	8.69955	5.94589	15.0568	16.6386	7.323	15.848	1.11379	Up
ENSMUSG00000031168	Ebp	84.1862	81.4379	63.911	62.4687	599.314	595.964	825.549	1125.66	1.0839	0.000164958	0.0165879	1.78021	82.812	63.1898	-0.390148	Non	7.11892	7.31802	12.9172	18.0196	7.218	15.468	1.09962	Up
ENSMUSG00000018217	Pmp22	525.843	592.687	482.981	527.489	4255.13	3211.58	6708.5	7558.53	1.05882	1.71e-05	0.00358476	2.44554	559.265	505.235	-0.146577	Non	8.09202	5.41868	13.8898	14.3293	6.755	14.11	1.06269	Up
ENSMUSG00000020088	Sar1a	383.966	389.739	433.887	445.581	398.368	264.873	785.367	775.696	0.898001	9.9e-06	0.0026443	2.57769	386.852	439.734	0.184848	Non	1.03751	0.679617	1.81007	1.74087	0.859	1.775	1.04709	Up
ENSMUSG00000051855	Mest	1605.73	1283.83	1659.25	1459.93	6892.12	7201.23	16949.3	14933.1	1.06999	3.38e-06	0.0010077	2.99667	1444.78	1559.59	0.110317	Non	4.29219	5.60917	10.215	10.2286	4.951	10.222	1.04589	Up
ENSMUSG00000022505	Emp2	483.75	521.375	613.236	587.773	493.553	480.082	1132.39	1266.37	1.02514	1.24e-07	7.41e-05	4.13018	502.562	600.505	0.256873	Non	1.02026	0.9208	1.84658	2.15452	0.971	2.001	1.04318	Up
ENSMUSG00000007888	Crlf1	273.498	342.772	477.453	380.928	3119.96	2499.74	7707.56	8417.21	1.02628	0.000419541	0.0315661	1.50078	308.135	429.19	0.478055	Non	11.4076	7.29272	16.1431	22.0966	9.35	19.12	1.03204	Up
ENSMUSG00000018171	Vmp1	278.199	259.179	296.556	318.022	567.586	529.746	1126.91	1439.55	1.00303	7.41e-05	0.0110381	1.95711	268.689	307.289	0.193658	Non	2.04022	2.04393	3.79999	4.52656	2.042	4.163	1.02764	Up
ENSMUSG00000004473	Clec11a	370.291	364.747	273.115	216.019	962.428	728.4	1064.81	1143.7	0.914513	0.000777503	0.0460692	1.33659	367.519	244.567	-0.58759	Down	2.59911	1.997	3.89878	5.29444	2.298	4.597	1.00031	Up
ENSMUSG00000031904	Slc7a6	83.3315	84.2387	78.5066	82.1266	542.908	513.191	915.044	1107.62	0.968383	3.43e-05	0.00617448	2.2094	83.7851	80.3166	-0.0609949	Non	6.51504	6.09211	11.6556	13.4868	6.304	12.571	0.99576	Up
ENSMUSG00000007036	Abhd16a	120.937	128.405	92.6599	94.3582	271.454	198.655	343.37	360.789	0.870782	0.000522626	0.03549	1.44989	124.671	93.5091	-0.414949	Non	2.24458	1.5471	3.7057	3.82361	1.896	3.765	0.989691	Up
ENSMUSG00000042323	Pbrm1	521.997	509.31	503.769	523.12	303.183	264.873	505.923	616.949	0.916186	8.88e-05	0.0120595	1.91867	515.654	513.445	-0.00619293	Non	0.580813	0.520062	1.00428	1.17936	0.55	1.092	0.989469	Up
ENSMUSG00000025745	Hadha	554.689	506.078	484.972	485.77	1501.81	1042.94	2164.33	2410.07	0.910735	0.000266374	0.0229171	1.63984	530.383	485.371	-0.127948	Non	2.70749	2.06082	4.46279	4.96134	2.384	4.712	0.982955	Up
ENSMUSG00000021484	Lman2	327.771	336.955	389.216	396.217	592.264	413.864	1081.25	1259.15	0.86257	0.000244403	0.0220048	1.65748	332.363	392.717	0.24073	Non	1.80695	1.22825	2.77802	3.17794	1.518	2.978	0.972172	Up
ENSMUSG00000028826	Maco1	271.148	258.748	240.385	232.619	141.015	182.1	259.354	306.671	1.06165	0.000163912	0.0165879	1.78021	264.948	236.502	-0.163857	Non	0.520067	0.703773	1.07891	1.31834	0.612	1.199	0.970228	Up
ENSMUSG00000036427	Gpi1	581.825	547.013	700.146	707.468	616.941	629.073	1652.92	1352.96	0.967374	6.23e-06	0.00178803	2.74762	564.419	703.807	0.318415	Non	1.06036	1.15002	2.36083	1.91239	1.105	2.137	0.951541	Up
ENSMUSG00000024098	Twsg1	296.147	285.464	271.567	243.104	334.911	331.091	573.501	562.831	0.944812	1.94e-05	0.00384247	2.41539	290.805	257.335	-0.176406	Non	1.13089	1.15984	2.11182	2.31519	1.145	2.214	0.951308	Up
ENSMUSG00000037071	Scd1	685.455	690.714	728.895	650.023	493.553	695.291	1101.34	1183.39	1.04425	1.15e-05	0.00296817	2.52751	688.084	689.459	0.0028797	Non	0.720037	1.00663	1.51097	1.82053	0.863	1.666	0.948956	Up
ENSMUSG00000013593	Ndufs2	433.324	384.999	414.648	388.136	532.332	364.2	847.466	833.423	0.82026	0.000780928	0.0460692	1.33659	409.161	401.392	-0.027659	Non	1.22849	0.945978	2.04382	2.14725	1.087	2.096	0.947287	Up
ENSMUSG00000047414	Flrt2	457.469	445.323	559.498	577.071	757.956	595.964	1433.75	1847.24	0.880111	0.000705458	0.0433521	1.36299	451.396	568.284	0.33222	Non	1.65685	1.33827	2.56257	3.20106	1.498	2.882	0.944033	Up
ENSMUSG00000021468	Sptlc1	114.314	101.69	88.237	84.0924	257.353	248.318	365.287	407.692	0.911509	0.000522541	0.03549	1.44989	108.002	86.1647	-0.325885	Non	2.25128	2.44192	4.13984	4.84814	2.347	4.494	0.937182	Up
ENSMUSG00000022255	Mtdh	546.142	537.749	646.85	662.255	370.165	380.755	745.186	992.17	0.932409	0.000466367	0.034052	1.46786	541.945	654.553	0.272362	Non	0.677781	0.708053	1.15202	1.49817	0.693	1.325	0.935065	Up
ENSMUSG00000034708	Grn	819.854	767.628	544.239	569.207	8020.24	6439.72	8226.27	10939.1	0.909494	0.000839303	0.0479384	1.31932	793.741	556.723	-0.511708	Non	9.78252	8.38912	15.1152	19.2182	9.086	17.167	0.917921	Up
ENSMUSG00000002015	Bcap31	277.985	300.76	314.469	311.033	2890.81	2400.41	4752.39	6028.78	0.893138	0.000233015	0.0212263	1.67313	289.373	312.751	0.112084	Non	10.3991	7.98115	15.1124	19.3831	9.19	17.248	0.908292	Up
ENSMUSG00000021916	Glt8d1	106.194	113.97	86.2467	90.2082	349.012	430.418	568.022	591.694	0.97129	1.89e-05	0.00384247	2.41539	110.082	88.2275	-0.31928	Non	3.28655	3.77659	6.58601	6.5592	3.532	6.573	0.896067	Up
ENSMUSG00000020372	Rack1	982.03	995.998	1272.91	1215.08	1054.09	927.055	2304.96	2319.87	0.844566	6.77e-10	7.49e-07	6.12552	989.014	1244	0.33092	Non	1.07338	0.93078	1.81078	1.90923	1.002	1.86	0.89242	Up
ENSMUSG00000032604	Qars	307.472	282.232	265.153	239.609	289.081	364.2	558.889	479.849	0.99306	0.000136307	0.0159319	1.79773	294.852	252.381	-0.224387	Non	0.940187	1.29043	2.1078	2.00264	1.115	2.055	0.882095	Up
ENSMUSG00000020354	Sgcd	57.9047	60.5398	54.4018	47.616	623.992	595.964	1020.98	905.58	0.867871	0.000152722	0.0161141	1.79279	59.2223	51.0089	-0.215392	Non	10.7762	9.84416	18.7674	19.0184	10.31	18.893	0.873807	Up
ENSMUSG00000028048	Gba	183.543	163.522	134.456	152.022	891.921	1026.38	1318.69	1601.9	0.90856	0.000272713	0.0232046	1.63443	173.533	143.239	-0.276782	Non	4.85947	6.27672	9.80754	10.5373	5.568	10.172	0.869372	Up
ENSMUSG00000029234	Tmem165	258.114	252.931	257.413	239.827	546.434	463.527	820.07	963.307	0.79243	0.000256043	0.0222757	1.65217	255.523	248.62	-0.0395079	Non	2.11703	1.83262	3.18581	4.01667	1.975	3.601	0.866545	Up
ENSMUSG00000007891	Ctsd	311.104	330.276	310.709	346.854	2767.42	2466.63	4255.6	5465.95	0.842587	0.000527102	0.03549	1.44989	320.69	328.782	0.0359498	Non	8.89548	7.46839	13.6964	15.7587	8.182	14.728	0.848036	Up
ENSMUSG00000031708	Tecr	361.103	365.178	415.09	387.917	944.802	1092.6	1903.15	2078.14	0.864524	3.99e-07	0.000162699	3.78862	363.141	401.504	0.144885	Non	2.61643	2.99197	4.5849	5.35719	2.804	4.971	0.82605	Up
ENSMUSG00000032353	Tmed3	188.885	184.851	175.147	152.022	676.873	695.291	1136.04	974.13	0.829852	0.000203047	0.0191731	1.71731	186.868	163.584	-0.191984	Non	3.58352	3.76136	6.48622	6.40784	3.672	6.447	0.812062	Up
ENSMUSG00000030884	Uqcrc2	148.074	132.498	137.552	143.503	874.294	860.837	1413.66	1637.98	0.800514	0.000117489	0.0149134	1.82642	140.286	140.528	0.00248539	Non	5.90445	6.49697	10.2773	11.4143	6.201	10.846	0.80659	Up
ENSMUSG00000061306	Slc38a10	736.736	678.649	777.768	764.913	1177.48	1009.83	1946.98	2096.18	0.71174	2.06e-05	0.00399658	2.39831	707.693	771.341	0.124246	Non	1.59823	1.488	2.50329	2.74042	1.543	2.622	0.76493	Up
ENSMUSG00000020458	Rtn4	1155.53	1247.85	1534.53	1607.15	2065.87	1572.68	3800.81	4271.74	0.717112	0.000864894	0.0485281	1.31401	1201.69	1570.84	0.386468	Non	1.78781	1.26031	2.47686	2.65796	1.524	2.567	0.75222	Up
ENSMUSG00000026526	Fh1	120.51	115.263	110.13	109.429	423.045	380.755	631.947	624.165	0.70669	0.000470563	0.034052	1.46786	117.886	109.78	-0.102784	Non	3.51045	3.30337	5.73817	5.70382	3.407	5.721	0.747765	Up
ENSMUSG00000021760	Gpx8	246.576	235.05	220.04	249.438	973.005	860.837	1388.09	1591.08	0.697895	0.000943671	0.0493706	1.30653	240.813	234.739	-0.0368555	Non	3.94607	3.66236	6.30837	6.37866	3.804	6.344	0.737876	Up
ENSMUSG00000021427	Ssr1	541.441	599.581	768.701	776.927	1304.39	1125.71	2525.96	2933.21	0.690475	0.000521282	0.03549	1.44989	570.511	772.814	0.437866	Non	2.40911	1.87749	3.28601	3.77541	2.143	3.531	0.720445	Up
ENSMUSG00000027706	Sec62	939.295	967.775	890.774	877.182	673.347	678.737	1010.02	1010.21	0.691841	3.14e-06	0.000971177	3.0127	953.535	883.978	-0.109276	Non	0.716864	0.701337	1.13387	1.15165	0.709	1.143	0.688968	Up
ENSMUSG00000040359	Ufl1	217.517	219.538	157.898	166.437	278.505	364.2	365.287	393.26	0.77118	0.00093828	0.0493706	1.30653	218.527	162.168	-0.430326	Non	1.28038	1.65894	2.31344	2.36281	1.47	2.338	0.669459	Up
ENSMUSG00000005881	Ergic3	305.762	308.516	272.672	264.946	1455.98	1291.26	1791.73	2005.99	0.618454	0.000154002	0.0161141	1.79279	307.139	268.809	-0.192312	Non	4.76181	4.18537	6.57102	7.57131	4.474	7.071	0.660349	Up
ENSMUSG00000027828	Ssr3	1072.41	1068.39	1194.85	1305.51	1967.16	1721.67	3143.3	3402.24	0.568043	0.000361206	0.0285389	1.54456	1070.4	1250.18	0.223984	Non	1.83433	1.61147	2.63071	2.60607	1.723	2.618	0.603542	Up
ENSMUSG00000021577	Sdha	554.689	492.075	491.606	457.594	1128.12	1191.93	1631.01	1540.57	0.611041	0.000785372	0.0460692	1.33659	523.382	474.6	-0.141151	Non	2.03379	2.42225	3.31771	3.36667	2.228	3.342	0.584963	Up
ENSMUSG00000028465	Tln1	1758.51	1640.61	1677.39	1616.98	4279.81	4006.2	2613.63	2626.54	-0.630363	2.75e-07	0.000131472	3.88117	1699.56	1647.18	-0.0451591	Non	2.43377	2.4419	1.55816	1.62435	2.438	1.591	-0.615764	Down
ENSMUSG00000029713	Gnb2	197.218	213.721	232.645	226.94	1279.71	993.273	792.673	851.462	-0.695602	0.00079415	0.0462024	1.33534	205.469	229.793	0.16141	Non	6.48883	4.64753	3.40722	3.75192	5.568	3.58	-0.6372	Down
ENSMUSG00000030890	Ilk	464.52	440.799	477.674	514.82	535.858	463.527	326.932	331.926	-0.788905	0.000143247	0.0159319	1.79773	452.659	496.247	0.132634	Non	1.15357	1.05156	0.684425	0.644741	1.103	0.665	-0.730007	Down
ENSMUSG00000059208	Hnrnpm	1395.27	1367.86	1652.18	1571.98	1004.73	1076.05	794.5	667.46	-0.692744	9.79e-05	0.0128512	1.89106	1381.56	1612.08	0.222623	Non	0.7201	0.786667	0.48088	0.424598	0.753	0.453	-0.733139	Down
ENSMUSG00000029761	Cald1	7019.5	7264.13	8815.08	8865.53	1547.64	1539.57	1168.92	1118.45	-0.736538	1.46e-09	1.42e-06	5.84771	7141.82	8840.3	0.307804	Non	0.220477	0.211942	0.132605	0.126157	0.216	0.129	-0.74366	Down
ENSMUSG00000032366	Tpm1	4972.75	4566.55	4962.72	5278.82	2651.08	2731.5	1764.34	1674.06	-0.738578	3.36e-07	0.000144398	3.84044	4769.65	5120.77	0.102477	Non	0.533122	0.598154	0.355518	0.317128	0.566	0.336	-0.752341	Down
ENSMUSG00000005442	Cic	624.131	654.95	620.092	596.947	278.505	248.318	147.941	147.924	-0.808098	0.000885919	0.0486501	1.31292	639.541	608.519	-0.0717336	Non	0.446228	0.379141	0.23858	0.2478	0.413	0.243	-0.765185	Down
ENSMUSG00000028464	Tpm2	1680.3	1494.97	2478.16	2442.17	817.888	711.846	666.649	710.754	-0.833611	1.56e-05	0.00354183	2.45077	1587.64	2460.16	0.631875	Up	0.48675	0.476161	0.26901	0.291033	0.481	0.28	-0.78061	Down
ENSMUSG00000058013	2024-09-11	1900.17	1845.71	1612.15	1691.68	962.428	1042.94	452.956	577.262	-0.782416	0.000134007	0.0159319	1.79773	1872.94	1651.91	-0.181167	Non	0.506495	0.56506	0.280964	0.341237	0.536	0.311	-0.785318	Down
ENSMUSG00000027247	Arhgap1	267.943	263.919	296.777	326.104	310.233	314.536	202.734	209.258	-0.828447	0.000604232	0.038877	1.41031	265.931	311.44	0.227905	Non	1.15783	1.19179	0.68312	0.64169	1.175	0.662	-0.827758	Down
ENSMUSG00000022443	Myh9	7907.52	7579.54	11176	10777.6	5073.02	5959.64	4058.34	4589.24	-0.840421	7.6e-07	0.000267511	3.57266	7743.53	10976.8	0.503395	Non	0.641544	0.78628	0.363129	0.425813	0.714	0.394	-0.857728	Down
ENSMUSG00000047187	Rab2a	359.18	394.478	504.433	504.991	447.723	314.536	312.321	256.16	-0.933615	0.000427203	0.0318061	1.49749	376.829	504.712	0.42155	Non	1.24651	0.797348	0.619152	0.507257	1.022	0.563	-0.860188	Down
ENSMUSG00000029580	Actb	4068.07	4056.6	4966.26	5892.59	8979.14	8856.69	6348.69	6685.42	-0.872779	9.56e-08	6.17e-05	4.20971	4062.34	5429.42	0.41849	Non	2.20722	2.18328	1.27836	1.13455	2.195	1.206	-0.863991	Down
ENSMUSG00000022091	Sorbs3	222.004	222.338	289.037	277.614	306.708	215.209	195.429	158.747	-1.00759	0.00014003	0.0159319	1.79773	222.171	283.326	0.35079	Non	1.38154	0.967935	0.676137	0.571827	1.175	0.624	-0.913043	Down
ENSMUSG00000001175	Calm1	1169.2	1105.23	1243.5	1284.54	743.855	629.073	401.816	404.084	-0.981889	6.42e-08	4.52e-05	4.34486	1137.22	1264.02	0.152512	Non	0.636206	0.569179	0.323133	0.314575	0.603	0.319	-0.918602	Down
ENSMUSG00000038467	Chmp4b	910.664	880.951	926.157	933.972	158.642	148.991	84.0161	82.9815	-0.960519	0.000971611	0.0495615	1.30486	895.807	930.064	0.0541419	Non	0.174205	0.169125	0.0907147	0.0888479	0.172	0.09	-0.934412	Down
ENSMUSG00000053931	Cnn3	1024.76	1081.96	1185.56	1312.5	239.726	182.1	131.503	129.884	-1.04081	0.000191724	0.0185565	1.7315	1053.36	1249.03	0.245805	Non	0.233933	0.168306	0.110921	0.0989595	0.201	0.105	-0.936806	Down
ENSMUSG00000004665	Cnn2	564.945	592.902	720.934	846.166	849.616	612.518	527.84	497.889	-1.02024	8.54e-05	0.0118086	1.9278	578.924	783.55	0.436653	Non	1.50389	1.03308	0.732161	0.588405	1.268	0.66	-0.942017	Down
ENSMUSG00000022338	Eny2	216.235	191.961	251.442	247.472	338.436	297.982	193.602	198.434	-1.04036	4.03e-05	0.00681883	2.16629	204.098	249.457	0.289532	Non	1.56514	1.55231	0.769967	0.801844	1.559	0.786	-0.98802	Down
ENSMUSG00000056201	Cfl1	1921.11	2006.65	2748.39	2867.22	666.297	546.3	409.122	425.731	-1.13257	6.53e-10	7.49e-07	6.12552	1963.88	2807.81	0.515739	Non	0.346829	0.272245	0.148858	0.148482	0.31	0.149	-1.05696	Down
ENSMUSG00000031983	2310022B05Rik	537.809	601.736	785.729	824.543	623.992	529.746	414.601	368.005	-1.09794	6.65e-07	0.000245351	3.61021	569.772	805.136	0.498848	Non	1.16025	0.880363	0.527664	0.446314	1.02	0.487	-1.06658	Down
ENSMUSG00000050567	Maml1	144.655	138.961	204.781	204.88	102.236	33.1091	51.1402	39.6868	-1.43867	0.00055723	0.0368772	1.43324	141.808	204.83	0.530487	Non	0.706758	0.238261	0.249732	0.193708	0.473	0.222	-1.09128	Down
ENSMUSG00000090841	Myl6	2344.18	2160.47	2305.66	2376.65	479.452	364.2	211.867	194.826	-1.19242	2.34e-07	0.000120796	3.91795	2252.33	2341.15	0.0558044	Non	0.204529	0.168574	0.0918897	0.0819751	0.187	0.087	-1.10395	Down
ENSMUSG00000025742	Prps2	46.1528	45.4587	43.1233	49.3633	211.523	148.991	78.5367	90.1973	-1.25681	0.000504227	0.03549	1.44989	45.8058	46.2433	0.0137163	Non	4.58309	3.2775	1.82121	1.82721	3.93	1.824	-1.10742	Down
ENSMUSG00000009013	Dynll1	281.19	303.992	409.119	416.967	112.812	115.882	71.231	75.7657	-1.13594	0.000842003	0.0479384	1.31932	292.591	413.043	0.497407	Non	0.401195	0.381201	0.174108	0.181707	0.391	0.178	-1.13529	Down
ENSMUSG00000018583	G3bp1	310.036	293.22	438.752	433.349	229.15	264.873	178.991	140.708	-1.0568	5.11e-05	0.00807554	2.09283	301.628	436.051	0.531727	Non	0.739107	0.903326	0.407954	0.324698	0.821	0.366	-1.16554	Down
ENSMUSG00000042625	Safb2	424.35	446.616	473.472	432.912	141.015	148.991	56.6195	75.7657	-1.22512	0.000328559	0.0270642	1.56761	435.483	453.192	0.0575076	Non	0.332309	0.3336	0.119584	0.175014	0.333	0.147	-1.17971	Down
ENSMUSG00000022120	Rnf219	63.0328	58.8163	57.2767	55.6976	119.863	66.2182	34.7023	39.6868	-1.45927	0.000939286	0.0493706	1.30653	60.9245	56.4871	-0.109101	Non	1.9016	1.12585	0.605871	0.712541	1.514	0.659	-1.20001	Down
ENSMUSG00000000827	Tpd52l2	265.165	255.517	279.97	269.751	215.048	264.873	135.156	86.5894	-1.03797	0.000694809	0.0430392	1.36614	260.341	274.861	0.0782975	Non	0.810997	1.03662	0.482753	0.320997	0.924	0.402	-1.2007	Down
ENSMUSG00000026482	Rgl1	498.493	489.274	270.682	321.517	222.099	248.318	65.7517	50.5105	-1.187	0.000607532	0.038877	1.41031	493.883	296.099	-0.738089	Down	0.44554	0.507524	0.242911	0.1571	0.477	0.2	-1.25399	Down
ENSMUSG00000067818	Myl9	567.295	512.757	761.404	911.474	345.487	331.091	189.949	248.944	-1.2994	2.2e-05	0.00414931	2.38202	540.026	836.439	0.631231	Up	0.609008	0.645707	0.249473	0.273123	0.627	0.261	-1.26442	Down
ENSMUSG00000027523	Gnas	2455.07	2464.9	2359.84	2434.53	296.132	430.418	177.164	115.452	-1.10011	0.000557023	0.0368772	1.43324	2459.99	2397.19	-0.0373078	Non	0.12062	0.174619	0.0750746	0.0474229	0.148	0.061	-1.27872	Down
ENSMUSG00000041841	Rpl37	190.38	233.757	376.168	336.151	119.863	99.3273	62.0988	90.1973	-1.40338	0.000764976	0.0459164	1.33803	212.069	356.16	0.747993	Up	0.629597	0.424917	0.165083	0.268323	0.527	0.217	-1.28011	Down
ENSMUSG00000031799	Tpm4	2737.55	2827.27	4081.02	4403.17	239.726	430.418	189.949	220.081	-1.14755	0.000737155	0.0445921	1.35074	2782.41	4242.09	0.608441	Up	0.0875696	0.152238	0.0465446	0.0499825	0.12	0.048	-1.32193	Down
ENSMUSG00000024421	Lama3	57.691	64.4178	21.4511	25.3369	349.012	281.427	40.1816	57.7262	-1.43658	0.000283562	0.0238655	1.62223	61.0544	23.394	-1.38396	Down	6.04968	4.36878	1.87317	2.27834	5.209	2.076	-1.3272	Down
ENSMUSG00000035049	Rrp12	58.1184	55.5846	110.13	114.89	102.236	66.2182	67.5781	61.3341	-1.52552	8.46e-05	0.0118086	1.9278	56.8515	112.51	0.984785	Up	1.7591	1.19131	0.613619	0.533851	1.475	0.574	-1.36159	Down
ENSMUSG00000058672	Tubb2a	106.835	112.677	105.265	123.845	193.896	215.209	96.8011	50.5105	-1.41154	0.000477991	0.0342693	1.46509	109.756	114.555	0.0617395	Non	1.81491	1.90996	0.919593	0.407852	1.862	0.664	-1.4876	Down
ENSMUSG00000020994	Pnn	902.33	893.662	980.116	907.761	183.32	248.318	71.231	86.5894	-1.43146	2.38e-06	0.000802868	3.09536	897.996	943.939	0.0719835	Non	0.203162	0.277866	0.0726761	0.0953878	0.241	0.084	-1.52057	Down
ENSMUSG00000024208	Uqcc2	220.508	218.03	300.094	261.669	98.7106	49.6637	32.8758	32.471	-1.79427	6.28e-05	0.00954062	2.02042	219.269	280.882	0.357263	Non	0.447651	0.227784	0.109552	0.124092	0.338	0.117	-1.53051	Down
ENSMUSG00000033020	Polr2f	66.4515	67.2186	98.6308	83.6556	109.287	182.1	62.0988	72.1578	-1.38565	0.000910541	0.0493706	1.30653	66.8351	91.1432	0.44753	Non	1.64461	2.70907	0.629609	0.862558	2.177	0.746	-1.54509	Down
ENSMUSG00000007721	Ccdc124	187.603	193.684	354.275	322.828	59.9314	16.5546	29.223	18.0395	-1.8572	0.000306675	0.0255331	1.5929	190.644	338.551	0.828497	Up	0.319459	0.0854718	0.0824867	0.0558795	0.202	0.069	-1.54969	Down
ENSMUSG00000042502	Cd2bp2	214.098	214.152	257.192	252.059	109.287	66.2182	45.6609	25.2552	-1.63862	3.98e-05	0.00681883	2.16629	214.125	254.625	0.249926	Non	0.510452	0.309212	0.177536	0.100196	0.41	0.139	-1.56054	Down
ENSMUSG00000009073	Nf2	330.976	296.882	354.054	350.349	56.4061	66.2182	14.6115	28.8631	-1.74269	0.000884608	0.0486501	1.31292	313.929	352.201	0.165962	Non	0.170424	0.223045	0.0412691	0.082384	0.197	0.062	-1.66786	Down
ENSMUSG00000022244	Amacr	48.7169	40.2881	49.3154	38.8791	179.794	248.318	63.9253	68.5499	-1.58379	0.000250297	0.0220233	1.65712	44.5025	44.0973	-0.0131964	Non	3.6906	6.16357	1.29625	1.76316	4.927	1.53	-1.68718	Down
ENSMUSG00000031370	Zrsr2	249.994	271.244	321.767	287.88	88.1345	66.2182	21.9172	25.2552	-2.08524	1.35e-05	0.00336515	2.473	260.619	304.823	0.226029	Non	0.352546	0.244128	0.0681153	0.0877283	0.298	0.078	-1.93377	Down
ENSMUSG00000031231	Cox7b	171.364	155.982	155.465	166.656	95.1852	132.436	29.223	28.8631	-1.79842	4.65e-05	0.00749903	2.125	163.673	161.061	-0.0232103	Non	0.555457	0.849052	0.187971	0.17319	0.702	0.181	-1.95548	Down
ENSMUSG00000028248	Pnisr	1020.7	1016.03	830.401	763.166	408.944	513.191	85.8425	86.5894	-1.98042	1.49e-13	3.85e-10	9.41454	1018.37	796.783	-0.354001	Non	0.400649	0.505092	0.103375	0.113461	0.453	0.108	-2.06848	Down
ENSMUSG00000043556	Fbxl7	65.5968	79.9298	44.8925	62.2502	74.033	82.7728	7.30574	18.0395	-2.33042	0.000920449	0.0493706	1.30653	72.7633	53.5714	-0.441749	Non	1.12861	1.03557	0.162739	0.289789	1.082	0.226	-2.25931	Down
ENSMUSG00000052033	Pfdn4	70.7249	66.5723	97.9674	94.7951	35.2538	16.5546	9.13218	3.60789	-2.62058	0.00072675	0.0443088	1.35351	68.6486	96.3812	0.489522	Non	0.498463	0.24867	0.0932165	0.0380599	0.374	0.066	-2.5025	Down
ENSMUSG00000002625	Akap8l	244.439	254.655	229.77	214.272	303.183	231.764	42.008	36.0789	-2.67551	1.07e-14	6.37e-11	10.1959	249.547	222.021	-0.168616	Non	1.24032	0.910109	0.182826	0.168379	1.075	0.176	-2.61069	Down
ENSMUSG00000033016	Nfatc1	72.007	68.5112	80.9392	77.5398	1110.49	678.737	171.685	151.531	-2.70154	1.65e-14	6.37e-11	10.1959	70.2591	79.2395	0.173534	Non	15.422	9.90694	2.12116	1.95424	12.664	2.038	-2.63551	Down
ENSMUSG00000034575	Tent4a	119.655	119.356	122.072	130.616	465.35	927.055	87.6689	137.1	-2.67419	1.92e-07	0.000105946	3.97492	119.506	126.344	0.0802798	Non	3.88908	7.76714	0.718172	1.04964	5.828	0.884	-2.72088	Down
ENSMUSG00000048481	Mypop	42.7341	41.5807	49.9789	41.0633	45.8299	99.3273	16.4379	7.21578	-2.25898	0.000974841	0.0495615	1.30486	42.1574	45.5211	0.110749	Non	1.07244	2.38878	0.328898	0.175723	1.731	0.252	-2.78011	Down
ENSMUSG00000038236	Hoxa7	69.6566	61.4016	61.2573	64.4345	151.591	165.546	27.3965	14.4316	-2.7006	5.91e-09	5.09e-06	5.29328	65.5291	62.8459	-0.0603177	Non	2.17627	2.69611	0.447237	0.223973	2.436	0.336	-2.85798	Down
ENSMUSG00000032177	Pde4a	62.1781	66.1414	84.2564	84.0924	349.012	1191.93	111.413	147.924	-2.92134	9.41e-05	0.0125686	1.90071	64.1597	84.1744	0.391713	Non	5.61311	18.0209	1.3223	1.75906	11.817	1.541	-2.93893	Down
ENSMUSG00000016252	Atp5e	34.1873	40.0726	56.1709	60.2844	45.8299	165.546	14.6115	25.2552	-2.81664	0.000616698	0.0391401	1.40738	37.1299	58.2277	0.649122	Up	1.34055	4.13114	0.260125	0.418935	2.736	0.34	-3.00846	Down
ENSMUSG00000019505	Ubb	2278.8	1968.3	2164.13	1856.59	56.4061	148.991	5.47931	18.0395	-2.9312	5.53e-05	0.0085631	2.06737	2123.55	2010.36	-0.0790241	Non	0.0247526	0.0756953	0.00253188	0.00971647	0.05	0.006	-3.05889	Down
ENSMUSG00000025158	Rfng	75.212	82.7306	70.1031	67.0555	211.523	264.873	27.3965	18.0395	-3.0134	3.47e-12	6.72e-09	8.17263	78.9713	68.5793	-0.203555	Non	2.81235	3.20163	0.390804	0.269023	3.007	0.33	-3.18779	Down
ENSMUSG00000039976	Tbc1d16	67.3062	71.7429	63.2476	66.4002	35.2538	49.6637	1.82644	3.60789	-3.86723	0.000594112	0.0386572	1.41277	69.5246	64.8239	-0.100997	Non	0.523782	0.692245	0.0288776	0.0543355	0.608	0.042	-3.85561	Down
ENSMUSG00000059436	Max	289.524	284.817	261.394	249.438	35.2538	82.7728	3.65287	3.60789	-3.4302	0.00023139	0.0212263	1.67313	287.17	255.416	-0.169059	Non	0.121765	0.290617	0.0139746	0.0144641	0.206	0.014	-3.87915	Down
ENSMUSG00000063317	Usp31	54.9133	55.1537	90.4485	86.9319	70.5076	794.619	25.5701	25.2552	-4.72605	0.000190332	0.0185565	1.7315	55.0335	88.6902	0.688464	Up	1.28398	14.4073	0.282704	0.290517	7.846	0.287	-4.77283	Down
ENSMUSG00000037166	Ppp1r14a	58.7594	80.1452	85.5833	104.842	116.337	2830.83	51.1402	79.3736	-4.94861	0.00097662	0.0495615	1.30486	69.4523	95.2129	0.455134	Non	1.9799	35.3212	0.597549	0.757075	18.651	0.677	-4.78395	Down
ENSMUSG00000078302	Foxd1	0.641011	1.07722	1.54802	2.18422	31.7284	893.946	1.82644	10.8237	-7.42895	0.000133373	0.0159319	1.79773	0.859116	1.86612	1.11912	Up	49.4974	829.863	1.17985	4.9554	439.68	3.068	-7.16301	Down
