# Supplementary material for: Metabolic rewiring during bone development underlies tRNA m7G–associated primordial dwarfism
Source: J Clin Invest. 2024 Sep 10;134(20):e177220. doi: 10.1172/JCI177220 (PMC11473147; doi:10.1172/JCI177220)
Supplement: Supporting data values [file jci-134-177220-s151.xlsx]

## Sheet: Figure1
Figure1C				Figure1E				Figure1G				Figure1I
	WT	Prrx1-Cre;Mettl1fl/fl			WT	Prrx1-Cre;Mettl1fl/fl			WT	Prrx1-Cre;Mettl1fl/fl			WT	Prrx1-Cre;Mettl1fl/fl
E14.5	1.51	1.266		COL10	1.02	0.42		EdU/DAPI	14.856	7.515		Sp7	1.02	0.54
	1.415	1.282			0.86	0.31			14.85	10.294			1.43	0.46
	1.625	1.382			1.33	0.57			18.036	9.684			1.09	0.32
	1.474	1.391			1.25	0.44			16.763	12.97			0.78	0.38
E16.5	3.271	2.419			1.09	0.36			14.475	8.55
	3.283	2.376		MMP13	1.15	0.27			10.195	9.712
	3.302	2.441			0.88	0.18			13.478
E18.5	4.233	3.114			1.03	0.35			11.392
	4.405	2.708			1.39	0.12			12.158
	4.41	2.816			0.94	0.23

## Sheet: Figure2 
Figure2B				Figure2D				Figure2G				Figure2I				Figure2K
	WT	Wdr4R215L			WT	Wdr4R215L			WT	Wdr4R215L			WT	Wdr4R215L			BMD
	1	0.455094		Humerus	3.96609	3.77035		COL10	1	0.72		EdU/DAPI	10.25	6.48		WT	143.119	105.942	105.492	98.9202	95.5896	121.065	105.041	111.883	96.4898
	1.30494	0.391024			3.86396	3.26439			1.21	0.84			8.71	6.91		Wdr4R215L	67.6841	68.0442	94.3293	101.081	85.7777	79.8365	93.3391	67.144
	1	0.236433			4.10698	3.26838			1.29	0.81			9.68	7.17			BV/TV
	1.03398	0.124741			4.33161	3.64128			0.88	0.75			9.02	8.09		WT	19.17	13.01	12.5	12.18	11.49	15.18	12.62	13.39	11.41
	0.9901	0.291398			4.15666	3.55234			0.82	0.83			11.33	7.56		Wdr4R215L	5.51	3.59	11.27	12.88	9.9	8.66	10.77	6.58
	1.00508	0.270277			4.15965	3.6398		MMP13	1.02	0.81							Tb.N
	0.996906	0.489583			3.92596				1.16	0.77						WT	4.8159	4.1347	4.0682	4.3006	3.9426	4.2678	4.119	4.2757	4.2695
					4.33764				1.38	0.69						Wdr4R215L	3.8477	3.9146	4.8096	4.5686	4.0706	4.0493	4.1699	3.739
				Femur	3.57655	3.05968			0.97	0.63							Tb.Th
					3.92634	3.14465			0.85	0.7						WT	0.0593	0.0538	0.054	0.0475	0.0548	0.0651	0.0537	0.0596	0.0534
					3.61817	3.30919										Wdr4R215L	0.0399	0.0368	0.043	0.0547	0.0454	0.0421	0.0476	0.0407
					3.75376	3.29991											Tb.Sp
					3.77747	2.85632										WT	0.1974	0.2344	0.2433	0.2263	0.2478	0.2253	0.2323	0.2253	0.2279
					3.84601	3.16311										Wdr4R215L	0.2578	0.2572	0.1983	0.2095	0.2357	0.2436	0.2345	0.2644
					3.90136												Ct.Th
					3.82668											WT	0.106	0.103	0.101	0.101	0.097	0.122	0.113	0.109	0.117
																Wdr4R215L	0.061	0.061	0.073	0.067	0.076	0.081	0.088	0.085
Figure 2M
	N.Ob/B.Pm (/mm)
WT	9.4321	7.0942	8.749	10.0241	7.6436	10.5233	8.5094	6.2395
Wdr4R215L	5.0294	6.2039	4.8983	5.8372	7.3953	5.0931	7.4922	6.3958
Figure 2N
	N.Oc/B.Pm (/mm)
WT	5.2718	6.8611	8.2397	6.1353	5.8003	7.3092	5.2052	7.3912
Wdr4R215L	4.3813	6.1985	6.5401	6.1484	5.2093	6.9902	5.0012	6.0032

## Sheet: Figure3
Figure3E
WT	7.30346	6.72924	5.52064	5.37848	5.37848	5.21035	5.20463	5.19018	5.19018	4.95402	4.95402	4.93616	4.59283	4.54076	4.54076	4.4513	4.45129	4.45129	4.44724	4.42146	4.31293	4.31293	4.2702	4.2702	4.2702	4.2702	4.2702	4.20982	4.18551	4.18217	4.10432	4.04439	3.97572	3.97572	3.97572	3.97572	3.97572	3.97572	3.97572	3.97572	3.97572	3.97572	3.97572	3.97572	3.97572	3.96683	3.90679	3.90679	3.90679
KO	0.667425	0.584963	1.34104	2.58496	2.58496	1.06103	3.32604	1.41504	1.41504	2.33989	2.33989	3.03913	0.018496	4.58787	4.58787	1.66297	0.504903	0.504903	1.06103	0.112475	3.42535	3.42535	3.06088	3.06088	3.06088	3.06088	3.06088	2.39075	2.33989	3.73791	1	0.222392	1.02213	1.02213	1.02213	1.02213	1.02213	1.02213	1.02213	1.02213	1.02213	1.02213	1.02213	1.02213	1.02213	1.26303	0.670732	0.670732	0.670732
Figure3F
AspGTC	ArgTCT	ThrTGT	MetCAT	AlaAGC	TyrGTA	ValAAC	LysTTT	ValCAC	HisGTG	PheGAA	GluTTC	ArgTCG	GlnCTG	AsnGTT	IleAAT	LysCTT
-0.05991	0.052665	0.256306	0.272272	0.562694	-0.24647	-0.7146	-0.55608	-0.65482	-0.00361	-0.39538	-0.9259	-0.45018	-0.47175	-0.56398	-0.75926	-0.77281
0.068712	-0.1663	-1.10734	-0.60564	-0.41983	-0.35057	-0.43449	-0.84845	-0.72927	0.211166	-0.70309	-0.29609	-0.50809	-0.73814	-0.79332	-0.726	-1.10195
-0.11175	0.032077	-1.08965	-1.49989	-0.42343	-0.34511	-0.83156	-0.77419	-0.86536	0.34085	-0.57535	-0.21214	-0.54594	-0.49072	-0.88136	-0.76255	-1.16554
-0.47689	-1.92685		-2.00191	0.169084	-0.34145	-1.35496	-0.58718	-1.86483				-0.47394	-0.56709		-0.78336	-1.20525
	-0.46821		-0.89677	-0.10929	-1.18684	-1.07484		-0.66213					-0.44402			-1.25427
	-0.17362		-1.06796	-0.46868									-0.48262			-1.35913
			-0.34649	-0.3136									-0.65354			-1.3775
			-0.26743	-0.63654												-1.48084
			-0.80297	-0.75503												-1.55994
				1.43601												-1.74724
																-1.77724
Figure3G
non-m7G	1.12145	0.880038	0.769447	0.716213	0.642881	0.604924	0.574751	0.559146	0.55012	0.549129	0.546896	0.53885	0.475107	0.460169	0.442881	0.27815	0.273563	0.263397	0.26297	0.249753	0.225007	0.180684	0.156662	0.109922	0.087471	0.056328	0.047364	0.003586	0.003586	-0.01497	-0.01722	-0.02248	-0.0259	-0.03503	-0.03688	-0.05141	-0.05827	-0.06181	-0.06462	-0.06624	-0.0665	-0.06655	-0.07527	-0.08036	-0.09385	-0.11982	-0.12327	-0.12393	-0.19505
m7G	-0.05991	0.068712	-0.11175	-0.47689	0.052665	-0.1663	0.032077	-1.92685	-0.46821	-0.17362	0.256306	-1.10734	-1.08965	0.272272	-0.60564	-1.49989	-2.00191	-0.89677	-1.06796	-0.34649	-0.26743	-0.80297	0.562694	-0.41983	-0.42343	0.169084	-0.10929	-0.46868	-0.3136	-0.63654	-0.75503		-0.24647	-0.35057	-0.34511	-0.34145	-1.18684	-0.7146	-0.43449	-0.83156	-1.35496	-1.07484	-0.55608	-0.84845	-0.77419	-0.58718	-0.65482	-0.72927	-0.86536
[truncated: 76 more columns]

## Sheet: Figure4
Figure 4B
TE-down	TE-non		Figure4F
0.19737	0.32831			WT			WT+activator			Prrx1-Cre;Mettl1fl/fl			Prrx1-Cre;Mettl1fl/fl+activator
0.26783	0.30852		ALP	9.38	8.55	8.9	12.41	13.52	11.37	3.72	3.43	3.95	8.34	7.63	7.04
0.30508	0.32149
0.34375	0.38995		Figure4H
0.31591	0.29762			WT			WT+activator			Prrx1-Cre;Mettl1fl/fl			Prrx1-Cre;Mettl1fl/fl+activator
0.32831	0.44784		ARS	26.71	23.48	24.45	29.05	32.7	28.53	6.29	5.34	7.08	18.32	20.49	23.52
0.33112	0.36838
0.42306	0.38369
0.3424	0.3762
0.32315	0.33134
0.25189	0.31344
0.31592	0.29621
0.2939	0.33925
0.35568	0.31717
0.47763	0.35569
0.29533	0.38
0.36856	0.40767
0.4125	0.40148
0.3845	0.34755
0.31494	0.3221
0.42283	0.33483
0.35672	0.38521
0.39171	0.35896
0.37796	0.29268
0.375	0.32994
0.37466	0.42281
0.38427	0.38594
0.36448	0.3359
0.33577	0.42237
0.40724	0.35622
0.37115	0.37415
0.30804	0.35473
0.44185	0.36612
0.38232	0.28358
0.3537	0.32807
0.33659	0.30699
0.35419	0.30975
0.38924	0.33425
0.51686	0.41223
0.43396	0.27674
0.41138	0.35164
0.31665	0.39743
0.30437	0.36529
0.3084	0.36391
0.50494	0.20724
0.39998	0.3858
0.43936	0.40075
0.40627	0.37297
0.4264	0.36334
0.31924	0.26494
0.40002	0.33335
0.40565	0.37885
0.4051	0.27217
0.41127	0.39299
0.42956	0.38109
0.25619	0.29193
0.44477	0.37555
0.40886	0.39317
0.36628	0.3365
0.42257	0.41453
0.30366	0.32927
0.38451	0.27308
	0.30626
	0.35917
	0.3171
	0.32903
	0.2981
	0.30625
	0.425
	0.40839
	0.35284
	0.32869
	0.34587
	0.2923
	0.31505
	0.30031
	0.33706
	0.32276
	0.38086
	0.36551
	0.46217
	0.29673
	0.28711
	0.37809
	0.39999
	0.29568
	0.34931
	0.3232
	0.33076
	0.31765
	0.34934
	0.32264
	0.3077
	0.3819
	0.33825
	0.27146
	0.24999
	0.39622
	0.35294
	0.37182
	0.36172
	0.36098
	0.43578
	0.43431
	0.39216
	0.37115
	0.24871
	0.33007
	0.38906
	0.26684
	0.32576
	0.37734
	0.33766
	0.35268
	0.36742
	0.37088
	0.33253
	0.34908
	0.35081
	0.33334
	0.32675
	0.32292
	0.37841
	0.28995
	0.36022
	0.33118
	0.40267
	0.36248
	0.30707
	0.30643
	0.37116
	0.37499
	0.36457
	0.37565
	0.3735
	0.39613
	0.50002
	0.32994
	0.37552
	0.38303
	0.31099
	0.38677
	0.3363
	0.356
	0.34648
	0.36755
	0.21959
	0.36323
	0.34374
	0.39658
	0.37234
	0.35289
	0.30751
	0.28355
	0.36873
	0.4046
	0.30951
	0.35563
	0.29677
	0.42858
	0.43002
	0.3682
	0.40173
	0.37928
	0.37794
	0.30438
	0.31818
	0.34602
	0.39448
	0.38539
	0.44939
	0.40202
	0.39626
	0.35179
	0.38358
	0.35028
	0.39507
	0.37875
	0.35982
	0.3731
	0.33398
	0.40724
	0.34665
	0.3215
	0.34393
	0.35001
	0.34083
	0.30625
	0.28992
	0.34228
	0.38833

## Sheet: Figure5
Figure 5D			Figure 5F					Figure 5G					Figure 5H
WT	Prrx1-Cre;Mettl1fl/fl		WT	Prrx1-Cre;Mettl1fl/fl	WT BCAA-free	Prrx1-Cre;Mettl1fl/fl BCAA-free		WT	Prrx1-Cre;Mettl1fl/fl	WT BCAA-free	Prrx1-Cre;Mettl1fl/fl BCAA-free			WT	WT	WT	Prrx1-Cre;Mettl1fl/fl	Prrx1-Cre;Mettl1fl/fl	Prrx1-Cre;Mettl1fl/fl
0.945167	4.49883		32.23	51.31	34.71	34.74		32.2	70.61	43.04	40.44		CIT+1	6.21963	5.16678	5.7376	7.60127	7.52116	7.31576
0.965333	4.08967		39.31	44.21	32.19	34.4		31.93	54.76	36.16	26.31		CIT+2	8.46911	6.90612	7.55025	9.17351	9.27974	9.23436
1.171	1.87217		31.44	52.7	33.76	28.86		36.24	62.7	40.72	33.43		CIT+3	0.40665	0.277362	0.289473	0.599133	0.588463	0.59935
1.53433	2.99217		29.24	41.3	33.3	30.29		23.41	48.37	43.33	29.82		CIT+4	0.131892	0.0983533	0.10759	0.185201	0.187967	0.197468
0.829833	3.6615		29.34	36.54	31.96	38.55		24.78	47.72	33.33	31.73
1.254	4.22367			30.94	21.56	31.98			52.15	25.66	28.16
0.903333	3.688
1.10583	4.11133
0.969667	6.37833
0.936167	2.46017
1.11417	3.5915
1.15067	5.82333
0.557	5.35033
0.767333	3.40317

## Sheet: Figure6
Figure 6A			Figure 6D						Figure 6F														Figure 6J 6L
WT	Prrx1-Cre;Mettl1fl/fl			WT	WT+AKG	Prrx1-Cre;Mettl1fl/fl	Prrx1-Cre;Mettl1fl/fl+AKG		*10^4	WT			WT AKG			Prrx1-Cre;Mettl1fl/fl			Prrx1-Cre;Mettl1fl/fl AKG					WT			WT AKG			Prrx1-Cre;Mettl1fl/fl			Prrx1-Cre;Mettl1fl/fl AKG
4.23	3.32		Stylopod	4.22132	3.75018	2.94188	3.35941		0d	20	20	20	20	20	20	20	20	20	20	20	20		ALP	8.42	9.03	9.71	11.34	11.49	12.38	4.85	4.5	3.92	7.63	7.08	8.21
4.92	2.88			4.03789	3.92009	3.00529	3.3628		1d	53	51	51	52	49	53	37	43	39	40	45	41		ARS	25.54	22.39	21.03	26.94	27.49	28.08	9.48	8.89	10.37	18.33	21.9	17.52
5.4	3.4			4.33663	4.28775	3.08997	3.3294		2d	83	85	82	89	92	88	65	59	60	68	70	73
4.59	4.14			4.44525	4.06564	2.77085	3.21962		3d	149	144	146	168	172	173	110	113	115	131	127	125
5.03	2.75			3.79173	4.25149	2.71269	3.28042		5d	182	179	187	205	214	207	136	141	144	163	158	166
4.68	3.43			3.96437	4.18971	2.84503	3.3559
				3.60433	4.41249	2.5537	3.43211		Figure 6G
				4.14437	4.1647	2.95348	3.50516			WT+Vehicle			WT+AKG			Prx1-Cre;M1fl/fl+vehicle			Prx1-Cre;M1fl/fl+AKG
									Col2a1	0.96	0.98	1.02	1.07	0.95	1.13	0.65	0.63	0.6	0.79	0.91	0.85
			Zeugopod	4.23075	3.95745	2.47314	3.10735		Col10a1	0.98	1.03	1.15	1.1	1.18	1.24	0.34	0.38	0.35	0.97	0.93	0.9
				4.33896	4.02914	2.2615	3.17365		Mmp13	0.92	1.1	0.99	1.25	1.31	1.37	0.32	0.26	0.33	0.89	0.74	0.91
				4.54297	3.9657	2.19525	2.80645
				4.62402	3.94637	2.03512	3.10126		Figure 6H	WT+Vehicle			WT+AKG			Prx1-Cre;M1fl/fl+vehicle			Prx1-Cre;M1fl/fl+AKG
				3.6086	4.11211	2.46583	2.84245		Mettl1	0.95	0.96	1.1	1.23	1.47	1.28	0.41	0.41	0.51	0.34	0.37	0.37
				4.00962	3.85959	2.16515	2.92522		Runx2	0.98	0.78	1.31	1.27	2.3	0.92	0.36	0.34	0.44	1.02	0.65	0.73
				4.19102	4.06564	2.17366	3.04471		Sp7	0.85	1.12	1.05	2.14	1.54	1.23	0.27	0.23	0.37	0.97	0.68	0.58
				4.08358	3.98176	2.67694	3.06276		Bglap	0.84	1.12	1.06	0.9	1.09	1.44	0.5	0.46	0.44	0.85	0.82	1.01

## Sheet: Figure7
Figure 7B				Figure 7D			Figure 7F						Figure 7I			Figure 7K				Figure 7M
	WT	Prrx1-Cre;Mettl1fl/fl		WT	Prrx1-Cre;Mettl1fl/fl			Mettl1fl/fl;Gcn2+/-	Mettl1fl/fl;Gcn2-/-	Prrx1Cre;Mettl1fl/fl;Gcn2+/-	Prrx1Cre;Mettl1fl/fl;Gcn2-/-		WT	Prrx1-Cre;Mettl1fl/fl			WT	Prrx1-Cre;Mettl1fl/fl			WT	Prrx1Cre;Tsc1fl/fl	Prrx1Cre;Mettl1fl/fl	Prrx1Cre;Mettl1fl/fl;Tsc1fl/fl
p-eIF2a/eIF2a	0.877437	1.61065		0.901593	1.98954		Stylopod	3.66251	4.08718	3.43317	2.54932		1.03	0.42		P-S6/S6	1.04547	0.693108		Stylopod	4.0417	3.98339	3.10277	2.01309
	1.10641	1.28751		1.23675	2.24938			3.85544	3.95061	2.94227	2.5088		1.25	0.38			1.05409	0.564663			4.142	3.8247	2.76403	2.39301
	1.23123	2.13132		0.988681	1.82074			4.37947	3.71355	2.91312	2.30583		1.1	0.35			1.11003	0.87165			3.91913	4.01101	2.80773	2.31877
	1.06345	1.35962						3.93294	3.96443	3.0726	2.85472		0.94	0.47			1.06414	0.801605			3.8059	4.33601	3.03915	2.42867
	0.964784	1.33767						4.03951	3.67497	3.25555	2.21287										4.19828	4.02764	3.06747	2.7627
	1.21507	1.35512						3.76257	3.7742	3.0976	2.24166					P-4EBP1/4EBP1	0.997641	0.883597			4.00092	4.05712	2.866	2.36131
	0.980808	1.17871						4.07957	3.85916	3.09832	2.79883						1.04514	0.424863			3.91903	3.87446	2.94075	2.48798
	1.1233	1.76944						3.76294	3.82692	3.17729	2.4631						0.91002	0.421029			4.17063	4.10493	3.05543	2.51838
								4.01577	3.92717	2.97125	2.43914						1.12907	0.995097
ATF4/Tublin	0.976193	1.24455						4.22698	4.06317	2.89322	2.84645									Zeugopod	4.28283	4.09074	2.65403	1.58493
	1.24835	1.4108																			4.30293	4.08866	2.35349	1.79169
	1.05057	1.48897					Zeugopod	4.29431	4.25144	2.76566	2.02805										4.22188	3.67806	2.32946	1.63101
	0.914885	1.93875						3.97332	4.18745	2.5274	1.93194										4.09084	3.94276	2.19274	1.85359
	1.02237	0.734493						4.16103	3.96001	2.42614	1.67366										4.41101	4.03331	2.30243	1.97479
	0.890972	1.22182						3.96512	3.68724	2.51684	2.13686										4.25751	3.987	2.28557	1.76251
	1.02793	2.31001						4.07024	3.59723	2.87457	1.77481										4.2282	4.13729	2.43828	1.85268
	0.970693	1.43151						3.98978	3.79678	2.77723	1.7277										4.32515	4.32767	2.40146	1.99867
								4.11451	3.57074	2.74487	1.99357
								4.16093	3.64049	2.10954	1.50862
								4.41608	3.89633	2.40937	2.22604
								3.9043	4.16536	2.63235	2.09139

## Sheet: FigureS3
Figure S3A			Figure S3B
WT	Prrx1-Cre;Mettl1fl/fl		WT	Prrx1-Cre;Mettl1fl/fl
1049.03	914.612		31.5659	38.4464
943.118	968.199		37.8971	29.6239
1019.89	944.62		34.5335	33.5317
1026.73

## Sheet: FigureS4
Figure S4C
WT	Prrx1Cre;Mettl1fl/fl
1.71138	0.64554
1.0919	0.919238
1.21644	1.09748

## Sheet: FigureS5
Figure S5C		WT						Prrx1-Cre;Mettl1fl/fl
	PZ+HZ	132.667	144	132.333	137	96	111	102.667	84	91.6667	79.6667	92.3333	79.6667	90	58	76.6667	74.6667
	PZ	63	66.6667	62	60.6667	42.3333	50.6667	52.6667	43.3333	42	40.6667	49.6667	41.6667	46.6667	30.6667	39.6667	30
	HZ	69.6667	77.3333	70.3333	76.3333	53.6667	60.3333	50	40.6667	49.6667	39	42.6667	38	43.3333	27.3333	37	44.6667
Figure S5E	WT										Prrx1-Cre;Mettl1fl/fl
BMD	64.5237	70.467	77.9184	58.6691	64.0802	63.8141	82.265	76.7652	54.4999	102.756	34.0974	36.936	33.6538	50.7742	18.8398	38.0892	44.9196	44.6534	33.0329	21.0575
BV/TV	12.19	13.24	13.89	9.95	9.29	9.19	13.93	14.02	7.46	19.28	6.66	5.84	6.72	7.58	3.39	4.04	7.03	4.56	7.06	3.13
Tb.N	3.5302	4.3026	4.6682	4.2608	4.7199	5.1488	4.6637	4.0513	4.4912	4.6016	2.6346	3.6404	4.0987	5.629	3.43	2.7086	3.9694	2.9836	4.007	4.3917
Tb.Th	0.0556	0.0494	0.0453	0.0441	0.0385	0.0383	0.0475	0.0564	0.0402	0.0618	0.0439	0.0392	0.0378	0.0386	0.0325	0.0378	0.041	0.0347	0.0403	0.0336
Tb.Sp	0.3033	0.2295	0.2075	0.2364	0.215	0.1971	0.2129	0.2483	0.2221	0.2155	0.4141	0.3169	0.2471	0.1743	0.2847	0.4184	0.2624	0.3251	0.2521	0.2358

[truncated: 9 more sheets: FigureS6, FigureS7, FigureS8, FigureS9, FigureS11, FigureS12, FigureS13, FigureS14, FigureS15]
